# Supplementary material for: Spatial Analysis of Determinants of COVID-19 Vaccine Hesitancy in Portugal
Source: Vaccines (Basel). 2024 Jan 24;12(2):119. doi: 10.3390/vaccines12020119 (PMC10892156; doi:10.3390/vaccines12020119)
Supplement: Supplementary file 1 [file vaccines-12-00119-s001.zip]

Archive with 1 entries (1 files):
- vaccines-2801349-supplementary.pdf
